# Supplementary material for: Estimating the Clinical, Quality-of-Life and Economic Impact of Optimized Management of Type 2 Diabetes Patients in Spain
Source: J Clin Med. 2026 Feb 20;15(4):1628. doi: 10.3390/jcm15041628 (PMC12941770; doi:10.3390/jcm15041628)
Supplement: Supplementary file 1 [file jcm-15-01628-s001.zip]

Archive with 1 entries (1 files):
- jcm-4129010-supplementary.pdf
